# Supplementary material for: A piRNA-like small RNA interacts with and modulates p-ERM proteins in human somatic cells
Source: Nat Commun. 2015 Jun 22;6:7316. doi: 10.1038/ncomms8316 (PMC4557300; doi:10.1038/ncomms8316)
Supplement: Supplementary Data 3 — Synthesized DNA and RNA oligonucleotides [file ncomms8316-s4.xlsx]

## Sheet: Sheet1
Supplementary Data 3. Synthesized DNA and RNA oligonucleotides
name	sequence (5' to 3')	application
3' Adaptor	/5rapp/CTGTAGGCACCATCAAT/3ddc/	adaptor for snRNAs PCR or QPCR	Adenylation-5' and dideoxy C-3'
Cmop7modban	CAAGCAGAAGACGGCATACGAATTGATGGTGCCTACAG	for sncRNAs reverse transcription
Cmo RP	CAAGCAGAAGACGGCATACGA	reverse primer
piR163-L-Bio	/5Biosg/rArUrArUrCrArUrGrArUrGrUrUrArCrUrUrUrGrArUrUrCrUrCrUrGrArCmC	for IP	m is 2-O- methylation
ControlBio	/5Biosg/rGrArUrArCrCrArArGrGrArCrArUrArCrGrCrUrUrArUrGrCrArUrGrCrUrA	IP control	Bio is Biotin
Ant163	GGTCAGAGAATCAAAGTAACATCATGATAT	for blocking piR-L-163
piRcon	GATACCAGGGACATACGCTTGATCCTAGC	control for blocking piR163
piR163-L-WT	rArUrArUrCrArUrGrArUrGrUrUrArCrUrUrUrGrArUrUrCrUrCrUrGrArCmC	interaction study	m is 2-O- methylation
piR163-L-M1	rArUrArUrCrArUrGrArUrGrArCrArCrGrArCrGrArCrArCrUrCrUrGrArCmC	interaction study	m is 2-O- methylation
piR163-L-M2	rArUrArUrCrArUrGrArUrGrUrUrArCrGrArCrGrArUrUrCrUrCrUrGrArCmC	interaction study	m is 2-O- methylation
piR163-L-M3	rArUrArUrCrArUrGrArUrGrUrUrArCrGrCrUrGrArUrUrCrUrCrUrGrArCmC	interaction study	m is 2-O- methylation
piR163-L-M4	rArUrArUrCrArUrGrArUrGrUrUrArCrUrCrUrGrArUrUrCrUrCrUrGrArCmC	interaction study	m is 2-O- methylation
piR163-L-M5	rArUrUrUrCrArUrGrArUrGrUrUrArCrUrUrUrGrArUrUrCrUrCrUrGrArCmC	interaction study	m is 2-O- methylation
AntipiR163-L-RNA	rGrGrUrCrArGrArGrArArUrCrArArArGrUrArArCrArUrCrArUrGrArUrArU	blocking piR-L-163
Control RNA oligos	rGrArUrArCrCrArArGrGrArCrArUrArCrGrCrUrUrArUrGrCrArUrGrCrUrA	sncRNAs control
CpiR163-L-DigN	/5DigN/GGTCAGAGAATCAAAGTAACATCATGATAT	for FISH	DigN is Digoxin
piR163-L-F	ATATCATGATGTTACTTTGATTCTCT	for PCR or QPCR
U6F	ATGACACGCAAATTCGTGAA	QPCR inner control for snRNAs
Con F	GATACCAGGGACATACGCTTGA	for control amplification
Ant163-L-F	GGTCAGAGAATCAAAGTAACATCATGA	for Ant-163 amplification
piR163-L-M1F	ATATCATGATGACACGACGACA	for piR-L-163M1 amplification
piR163-L-M2F	ATATCATGATGTTACGAC	for piR-L-163M2 amplification
piR163-L-M3F	ATATCATGATGTTACGC	for piR-L-163M3 amplification
piR163-L-M4F	ATATCATGATGTTACTC	for piR-L-163M4 amplification
piR163-L-M5F	ATTTCATGATGTTACTTTGATT	for piR-L-163M5 amplification
MoesinVF1	AGCAAGCTTATGCAAAACAACCAAAT	for human Moesin plasmid constraction
MoesinVR1	ATCTCGAGTTACATAGACTCAAATTCGTCA	for human Moesin plasmid constraction
MoesinVF2	AACTATACATG ATTGAGGTGCAGCAGATGAAGG	for human Moesin plasmid constraction
MoesinVR2	GCACCTCAATCATGTATAGTTCATGGTTCCCCATG	for human Moesin plasmid constraction
GAPDHF	TGCACCACCAACTGCTTAGC	inner control for coding gene QPCR
GAPDHR	GGCATGGACTGTGGTCATGAG	inner control for coding gene QPCR
moesinF1	GGGAAGCAGCTATTTGACCA	for QPCR
moesinR1	CTTAAAGAGCAGGGGGCTTT	for QPCR
Moe3UTRsiF	rCrCrGrUrUrArGrCrArGrGrArArGrCrCrUrArArUrU	for Moesin knockdown
Moe3UTRsiR	rUrUrArGrGrCrUrUrCrCrUrGrCrUrArArCrGrGrUrU	for Moesin knockdown
Neg S	rGrArUrA rCrCrArA rGrGrGrA rCrArUrA rCrGrC rUrU	knockdown control
Neg AS	rGrCrG rUrArUrG rUrCrCrC rUrUrGrG rUrArUrC rUrU	knockdown control
PIWIL1F	GAGCCAGAGCCAGAGGAAG	for QPCR
PIWIL1R	ATAATTCCCCCTCTGCTGGT	for QPCR
PIWIL2F	GTGGGTTTGGTCTCCATGTT	for QPCR
PIWIL2R	CCTGTCCTTGCGTACCAGAT	for QPCR
PIWIL3F	GCAGGGAGAGCTACCAACAA	for QPCR
PIWIL3R	AACCACTGGGACTTCCTCCT	for QPCR
PIWIL4F	ACCAGAGAAAAATTGGCACA	for QPCR
PIWIL4R	GCCAGTCTTGGGGAAAATCT	for QPCR
LAMC2F1	CTACTTCGGGGACCCATTG	for QPCR
LAMC2R1	CAAACACAGGTGCCATCACT	for QPCR
